# Supplementary material for: Pharmacokinetic/Pharmacodynamic Evaluation of a New Purine-2,6-Dione Derivative in Rodents with Experimental Autoimmune Diseases
Source: Pharmaceutics. 2022 May 19;14(5):1090. doi: 10.3390/pharmaceutics14051090 (PMC9147171; doi:10.3390/pharmaceutics14051090)
Supplement: Supplementary file 1 [file pharmaceutics-14-01090-s001.zip]

Archive with 1 entries (1 files):
- pharmaceutics-1713189-supplementary.pdf
